# Supplementary material for: Asthmatic Eosinophils Promote Contractility and Migration of Airway Smooth Muscle Cells and Pulmonary Fibroblasts In Vitro
Source: Cells. 2021 Jun 4;10(6):1389. doi: 10.3390/cells10061389 (PMC8229663; doi:10.3390/cells10061389)
Supplement: Supplementary file 1 [file cells-10-01389-s001.zip]

Archive with 1 entries (1 files):
- cells-1182971-supplementary.pdf
